# Supplementary material for: Dieckol, Derived from the Edible Brown Algae Ecklonia cava, Attenuates Methylglyoxal-Associated Diabetic Nephropathy by Suppressing AGE–RAGE Interaction
Source: Antioxidants (Basel). 2023 Feb 27;12(3):593. doi: 10.3390/antiox12030593 (PMC10045168; doi:10.3390/antiox12030593)
Supplement: Supplementary file 1 [file antioxidants-12-00593-s001.zip]

Archive with 1 entries (1 files):
- antioxidants-2242614-supplementary.pdf
